# Supplementary material for: A systematic metadata harvesting workflow for analysing scientific networks
Source: PeerJ Comput Sci. 2021 Mar 10;7:e421. doi: 10.7717/peerj-cs.421 (PMC7959659; doi:10.7717/peerj-cs.421)
Supplement: Supplemental Information 2 [file peerj-cs-07-421-s002.py]

import snap #pip install snap-stanford
import sys,os

#new path for data to be dumped and loaded.
path = os.path.join(os.getcwd(), sys.argv[4], sys.argv[1]+'.csv')

NodeList = snap.TStrIntSH()
DOI = snap.LoadEdgeListStr(snap.PNGraph, path, 0, 1, NodeList)

path = os.path.join(os.getcwd(), sys.argv[4], sys.argv[2]+'.graph')
FOut = snap.TFOut(path)
DOI.Save(FOut)
FOut.Flush()

path = os.path.join(os.getcwd(), sys.argv[4], sys.argv[3]+'.hash')
FOut = snap.TFOut(path)
NodeList.Save(FOut)
FOut.Flush()
