# Supplementary material for: A systematic metadata harvesting workflow for analysing scientific networks
Source: PeerJ Comput Sci. 2021 Mar 10;7:e421. doi: 10.7717/peerj-cs.421 (PMC7959659; doi:10.7717/peerj-cs.421)
Supplement: Supplemental Information 9 [file peerj-cs-07-421-s009.py]

import snap,csv,sys,os

#Load COCI Data
path = (sys.argv[1]+'.hash')
FIn1 = snap.TFIn(path)
mapping = snap.TStrIntSH (FIn1)

path2 = (sys.argv[2]+'.graph')
FIn = snap.TFIn(path2)
G = snap.TNGraph.Load(FIn)

V = snap.TIntV() #create Vector of nodeid
path3 = os.path.join(os.getcwd(), sys.argv[5], sys.argv[3]+'.csv')
with open(path3,'r') as Sci_DOI_List_file:
	data = csv.reader(Sci_DOI_List_file)
	for doi in data:
			NodeId = mapping.GetKeyId(doi[0])
			if NodeId not in V:
				V.Add(NodeId)

Sci_DOI_List_file.close()
path = os.path.join(os.getcwd(), sys.argv[5],sys.argv[6] )
if not os.path.exists(path): #check if folder already exist, if it doesn't then create it
    os.makedirs(path)

SubGraph = snap.GetSubGraph(G, V) #Find Subgraph
path4 = os.path.join(os.getcwd(), sys.argv[5],sys.argv[6] , sys.argv[4] +'.csv')
file = open(path4,'w') #CSV of Article Citation
for EI in SubGraph.Edges():
	SrcDoi = mapping.GetKey(EI.GetSrcNId())
	DstDoi = mapping.GetKey(EI.GetDstNId())
	file.write(SrcDoi + ' ' + DstDoi  + '\n')
file.close()

#Create Article Citation Network Graph(binary)
mapping = snap.TStrIntSH()
G=snap.LoadEdgeListStr(snap.PNGraph, path4 , 0, 1, mapping)
newpath4 = os.path.join(os.getcwd(), sys.argv[5],sys.argv[6], sys.argv[4]+'.graph')

FOut = snap.TFOut(newpath4)
G.Save(FOut)
FOut.Flush()
path5 =os.path.join(os.getcwd(), sys.argv[5], sys.argv[6], sys.argv[4]+'.hash')
FOut = snap.TFOut(path5)
mapping.Save(FOut)
FOut.Flush()
