# Supplementary material for: A systematic metadata harvesting workflow for analysing scientific networks
Source: PeerJ Comput Sci. 2021 Mar 10;7:e421. doi: 10.7717/peerj-cs.421 (PMC7959659; doi:10.7717/peerj-cs.421)
Supplement: Supplemental Information 11 [file peerj-cs-07-421-s011.py]

import csv , time , snap, os, sys

path1 = os.path.join(os.getcwd(), sys.argv[5],sys.argv[4], sys.argv[1]+'.hash')
FIn1 = snap.TFIn(path1)
mapping = snap.TStrIntSH (FIn1)
path2 = os.path.join(os.getcwd(), sys.argv[5],sys.argv[4], sys.argv[1]+'.graph')
FIn = snap.TFIn(path2) 
G = snap.TNGraph.Load(FIn) #Load Article Citation Graph
path = os.path.join(os.getcwd(), sys.argv[5],sys.argv[6] )
if not os.path.exists(path): os.makedirs(path) #check if folder already exist, if it doesn't then create it
path3 = os.path.join(os.getcwd(), sys.argv[5],sys.argv[6], sys.argv[2]+'.csv')
file = open(path3 , 'w')

for Edges in G.Edges(): #Create Author Citation Network
	path4 = os.path.join(os.getcwd(), sys.argv[5], sys.argv[3]+'.csv')
	with open(path4 , 'r') as DOI_Author_file:
		doi_author = csv.reader(DOI_Author_file , delimiter = ',')
		for auth in doi_author:
			srcDOI = mapping.GetKey(Edges.GetSrcNId())
			destDOI = mapping.GetKey(Edges.GetDstNId())  
			if srcDOI == auth[0]:
				citingAuth = auth 
				del citingAuth[0]
			if destDOI == auth[0]: 
				citedAuth = auth
				del citedAuth[0]
		for ctngA in citingAuth:
			for ctdA in citedAuth:
				file.write(ctngA + ',' + ctdA + ',' + '\n')
file.close()
fread = open(path3,'r')
data  = fread.read()
data = data.replace(' ','_')
data = data.replace(',',' ')
fread.close()
fwrite = open(path3 , 'w')
fwrite.write(data)
fwrite.close()
  	
mapping = snap.TStrIntSH() #Create Author Citation Graph(binary)
path = os.path.join(os.getcwd(), sys.argv[5],sys.argv[6], sys.argv[2]+'.csv')
G = snap.LoadEdgeListStr(snap.PNGraph, path , 0, 1, mapping)
path = os.path.join(os.getcwd(), sys.argv[5],sys.argv[6], sys.argv[2]+'.graph')
FOut = snap.TFOut(path)
G.Save(FOut)
FOut.Flush()
path = os.path.join(os.getcwd(), sys.argv[5],sys.argv[6], sys.argv[2]+'.hash')
FOut = snap.TFOut(path)
mapping.Save(FOut)
FOut.Flush()
