# Supplementary material for: A systematic metadata harvesting workflow for analysing scientific networks
Source: PeerJ Comput Sci. 2021 Mar 10;7:e421. doi: 10.7717/peerj-cs.421 (PMC7959659; doi:10.7717/peerj-cs.421)
Supplement: Supplemental Information 12 [file peerj-cs-07-421-s012.py]

import snap, networkx as nx 
import os, sys

path1 = os.path.join(os.getcwd(), sys.argv[1], sys.argv[2],sys.argv[3]+'.graph')
FIn = snap.TFIn(path1)
G = snap.TNGraph.Load(FIn)

path2 = os.path.join(os.getcwd(), sys.argv[1], sys.argv[2],sys.argv[3]+'.csv')
G1 = nx.read_edgelist(path2,delimiter=' ',nodetype=str)

file = open(os.path.join(os.getcwd(), sys.argv[1],sys.argv[2],'IndegreeAndOutdegree.csv'),"w")
for NI in G.Nodes():
		file.write(str(NI.GetId()) + ',' + str(NI.GetOutDeg()) +  ',' + str(NI.GetInDeg()) + '\n')
file.close()
'''
file = open(os.path.join(os.getcwd(), sys.argv[1],sys.argv[2],'katz.csv'),"w")
centrality = nx.katz_centrality(G1)
for n,c in sorted(centrality.items()):
	file.write(str(n) + ',' + str(c) + '\n')
file.close()
'''
